# Supplementary material for: Evolution of transcriptional regulation in closely related bacteria
Source: BMC Evol Biol. 2012 Oct 6;12:200. doi: 10.1186/1471-2148-12-200 (PMC3735044; doi:10.1186/1471-2148-12-200)
Supplement: Additional file 1 — Table S1. The number of regulated operons for E. coli transcription factors (Gama-Castro et al. 2011). [file 1471-2148-12-200-S1.xls]

## Sheet: Лист1
TF	# of regulated operons
CRP	200
FNR	109
Fis	98
IHF	80
ArcA	63
H-NS	59
Fur	44
Lrp	38
NsrR	36
LexA	35
CpxR	33
NarL	31
FruR	24
SoxS	22
PhoP	21
MarA, FlhDC	20
PurR	19
GadE	17
PhoB, GadX, ArgR	16
OxyR, NtrC	15
OmpR	13
Rob	12
NarP, RcsAB	11
Nac, MetJ	10
CysB, GadW, FadR, CytR, TyrR, EvgA	9
NagC, NagC, RutR,	8
PdhR, DnaA, IscR	7
MetR, ExuR, AraC, FhlA, FhlA, GntR	6
TrpR, TorR, LeuO, GalS, GalR, HU, CsgD, MalT	5
ArgP, UxuR, BaeR, AsnC, AscG, CdaR, RstA, GlpR, Zur	4
Ada, GcvA, SgrR, MprA, RhaS, NanR, DsdC, PspF, DeoR, LrhA, NhaR, IdnR, NrdR, AgaR, NadR, SoxR, AcrR, CueR, DcuR, CynR, AllR, SdiA	3
EnvY, GlcC, HcaR, BetI, IlvY, CadC, BirA, BolA, PaaX, AlsR, PutA, PrpR, FabR, Cbl, NorR, DhaR, CspA, PepA, MngR, AppY, UidR, MalI, CusR, RcnR, FucR, StpA, UlaR, YdeO, IclR, QseB, ZraR, LysR, LsrR, CaiF, MelR, XylR	2
AlaS, GatR, MqsR-YgiT, KdpE, KdgR, ZntR, RbsR, MarR, GlrR, AlpA, RtcR, MhpR, HdfR, ArsR, AdiY, LacI, HyfR, GutR, TdcR, UhpA, BglJ, FeaR, EnvR, AtoC, MurR, CreB, DicA, EbgR, TdcA, CsiR, YeiL, TreR, NikR, RhaR, ChbR, RelEB, AllS, SlyA, MtlR, NemR, LldR, XapR, MntR, YoeB-YefM, YiaJ, GutM, HipB	1
