# Supplementary material for: Evolution of transcriptional regulation in closely related bacteria
Source: BMC Evol Biol. 2012 Oct 6;12:200. doi: 10.1186/1471-2148-12-200 (PMC3735044; doi:10.1186/1471-2148-12-200)
Supplement: Additional file 2 — Table S2. The list of studied genomes. A – analysis on the level of strains, B – analysis on the level of E.coli and closely related species, C – analysis on the level of closely related Enterobacteriales. [file 1471-2148-12-200-S2.xls]

## Sheet: Лист1
Organism	KEGG abbreviation	Analysis
Escherichia coli K12 MG1655	eco	A,B,C
Escherichia coli 536	ecp	A,B
Escherichia coli 55989	eck	A,B
Escherichia coli APEC O1	ecv	A,B
Escherichia coli ATCC 8739	ecl	A,B
Escherichia coli B str. REL606	ebr	A,B
Escherichia coli BL21(DE3)	ebd	A,B
Escherichia coli BW2952	ebw	A,B
Escherichia coli CFT073	ecc	A,B
Escherichia coli E24377A	ecw	A,B
Escherichia coli ED1a	ecq	A,B
Escherichia coli HS	ecx	A,B
Escherichia coli IAI1	ecr	A,B
Escherichia coli IAI39	ect	A,B
Escherichia coli O127:H6 str. E2348/69	ecg	A,B
Escherichia coli O157:H7 EDL933	ece	A,B,C
Escherichia coli O157:H7 str. EC4115	ecf	A,B
Escherichia coli O157:H7 str. Sakai	ecs	A,B
Escherichia coli O157:H7 str. TW14359	etw	A,B
Escherichia coli S88	ecz	A,B
Escherichia coli SE11	ecy	A,B
Escherichia coli SMS-3-5	ecm	A,B
Escherichia coli UMN026	eum	A,B
Escherichia coli UTI89	eci	A,B
Escherichia coli str. K-12 substr. DH10B	ecd	A,B
Shigella boydii CDC 3083.94	sbc	B
Shigella boydii Sb227	sbo	B
Shigella dysenteriae Sd197	sdy	B
Shigella flexneri 2a str. 2457T	sfx	B
Shigella flexneri 2a str. 301	sfl	B
Shigella flexneri 5 str. 8401	sfv	B
Shigella sonnei Ss046	ssn	B
Salmonella enterica LT2	stm	A,B,C
Salmonella enterica arizonae serovar 62z4.z23	ses	B
Salmonella enterica Agona str. SL483	sea	B
Salmonella enterica Choleraesuis str. SC.B67	sec	B
Salmonella enterica Dublin str. CT 02021853	sed	B
Salmonella enterica Enteritidis str. P125109	set	B
Salmonella enterica Gallinarum str. 28791	seg	B
Salmonella enterica Heidelberg str. SL476	seh	B
Salmonella enterica Newport str. SL254	see	B
Salmonella enterica Paratyphi A str. AKU 12601	sek	B
Salmonella enterica Paratyphi A str. ATCC 9150	spt	B
Salmonella enterica Paratyphi B str. SPB7	spq	B
Salmonella enterica Paratyphi C strain RKS4594	sei	B
Salmonella enterica Schwarzengrund str. CVM19633	sew	B
Salmonella enterica Typhi str. CT18	sty	B
Salmonella enterica Typhi str. Ty2	stt	B
Citrobacter rodentium ICC168	cro	C
Citrobacter koseri ATCC BAA-895	cko	C
Enterobacter 638	ent	C
Enterobacter cloacae subsp. cloacae ATCC 13047	enc	C
Cronobacter turicensis z3032	ctu	C
Enterobacter sakazakii ATCC BAA-894	esa	C
Klebsiella pneumoniae 342	kpe	C
Erwinia billingiae Eb661	ebi	C
Erwinia amylovora ATCC49946	eay	C
Pectobacterium atrosepticum	eca	C
Erwinia tasmaniensis strain ET1/99	eta	C
Erwinia pyrifoliae DSM 12163	epy	C
Pectobacterium carotovorum subsp. carotovorum PC1	pct	C
Pectobacterium wasabiae WPP163	pwa	C
Pantoea ananatis LMG 20103,	pam	C
Pantoea vagans C9 1	pva	C
Dickeya dadantii Ech586	ddc	C
Dickeya zeae Ech1591	dze	C
